# Supplementary material for: Current Epidemiology of the General Anesthesia Practice for Cesarean Delivery Using a Nationwide Claims Database in Japan: A Descriptive Study
Source: J Clin Med. 2022 Aug 17;11(16):4808. doi: 10.3390/jcm11164808 (PMC9409718; doi:10.3390/jcm11164808)
Supplement: Supplementary file 1 [file jcm-11-04808-s001.zip]

Archive with 4 entries (3 files):
- jcm-1811187-supplementary/
- jcm-1811187-supplementary/Table S1.pdf
- jcm-1811187-supplementary/Table S2.pdf
- jcm-1811187-supplementary/Table S3.pdf
